# Supplementary material for: SGLFormer: Spiking Global-Local-Fusion Transformer with high performance
Source: Front Neurosci. 2024 Mar 12;18:1371290. doi: 10.3389/fnins.2024.1371290 (PMC10977074; doi:10.3389/fnins.2024.1371290)
Supplement: Supplementary file 1 [file Data_Sheet_1.ZIP]

Archive with 7 entries (7 files):
- CML_a.eps
- CML_b.eps
- LSSA_v2.eps
- process_dynamic.eps
- SGLFormer.eps
- STB.eps
- STB_Necessity.eps
